# Supplementary material for: BNIP3L/BNIP3‐Mediated Mitophagy Contributes to the Maintenance of Ovarian Cancer Stem Cells
Source: J Cell Mol Med. 2025 Oct 13;29(19):e70704. doi: 10.1111/jcmm.70704 (PMC12516242; doi:10.1111/jcmm.70704)
Supplement: Supplementary file 3 — Table S4. Normalized Proteomics data. [file JCMM-29-e70704-s001.xlsx]

## Sheet: Sphere vs Adherent
Table S4: Normalized Proteomics data
ID	Log2FC	P-value	FDR	Protein	Gene name
O43684	7.76	9.62e-05	0.0018759	BUB3_HUMAN	BUB3
O75369	7.51	0.00671	0.0139197	FLNB_HUMAN	FLNB FLN1L FLN3 TABP TAP
Q9HCB6	6.63	8.95e-08	8.72625e-06	SPON1_HUMAN	SPON1 KIAA0762 VSGP
P78527	6.58	0.00891	0.0165471	PRKDC_HUMAN	PRKDC HYRC HYRC1
Q9Y490	6.43	0.000792	0.00498469	TLN1_HUMAN	TLN1 KIAA1027 TLN
O60437	6.4	0.00696	0.0139918	PEPL_HUMAN	PPL KIAA0568
Q15102	6.18	0.0407	0.0419921	PA1B3_HUMAN	PAFAH1B3 PAFAHG
Q12907	6.08	0.0203	0.0260428	LMAN2_HUMAN	LMAN2 C5orf8
P23588	6.04	0.019	0.0248658	IF4B_HUMAN	EIF4B
O75874	6.01	0.0346	0.0374833	IDHC_HUMAN	IDH1 PICD
Q09028	6	0.0134	0.0207381	RBBP4_HUMAN	RBBP4 RBAP48
Q08211	5.98	0.0281	0.0328114	DHX9_HUMAN	DHX9 DDX9 LKP NDH2
P09960	5.93	0.00318	0.0105102	LKHA4_HUMAN	LTA4H LTA4
P52209	5.61	0.00446	0.011596	6PGD_HUMAN	PGD PGDH
P20700	5.58	0.00481	0.0119715	LMNB1_HUMAN	LMNB1 LMN2 LMNB
P00918	5.52	0.0137	0.02085	CAH2_HUMAN	CA2
Q13151	5.44	0.00636	0.0134804	ROA0_HUMAN	HNRNPA0 HNRPA0
P45974	5.42	0.00366	0.0106522	UBP5_HUMAN	USP5 ISOT
O43707	5.41	0.0153	0.0219197	ACTN4_HUMAN	ACTN4
P46926	5.35	0.00125	0.00609375	GNPI1_HUMAN	GNPDA1 GNPI HLN KIAA0060
P20073	5.29	0.00633	0.0134804	ANXA7_HUMAN	ANXA7 ANX7 SNX OK/SW-cl.95
P33240	5.2	0.000666	0.00498469	CSTF2_HUMAN	CSTF2
Q15046	5.13	0.0113	0.0189957	SYK_HUMAN	KARS1 KARS KIAA0070
P05455	5.13	0.000198	0.00297	LA_HUMAN	SSB
Q86VP6	5.06	0.00357	0.0106522	CAND1_HUMAN	CAND1 KIAA0829 TIP120 TIP120A
Q08380	5.05	0.00582	0.0131965	LG3BP_HUMAN	LGALS3BP M2BP
P40222	5.02	0.000242	0.00337071	TXLNA_HUMAN	TXLNA TXLN
Q9NQW6	5.01	0.00138	0.00630349	ANLN_HUMAN	ANLN
Q00341	4.93	0.0142	0.0209773	VIGLN_HUMAN	HDLBP HBP VGL
Q8IVF2	4.89	0.0309	0.0347414	AHNK2_HUMAN	AHNAK2 C14orf78 KIAA2019
P61160	4.88	6.7e-05	0.00145167	ARP2_HUMAN	ACTR2 ARP2
P51991	4.84	0.00136	0.00630349	ROA3_HUMAN	HNRNPA3 HNRPA3
P11766	4.82	0.0305	0.0347414	ADHX_HUMAN	ADH5 ADHX FDH
P49750	4.71	0.0117	0.0193347	YLPM1_HUMAN	YLPM1 C14orf170 ZAP3
Q7KZF4	4.52	0.00685	0.0139918	SND1_HUMAN	SND1 TDRD11
P49321	4.52	0.000798	0.00498469	NASP_HUMAN	NASP
P09758	4.5	0.024	0.0288889	TACD2_HUMAN	TACSTD2 GA733-1 M1S1 TROP2
P29401	4.46	0.0054	0.0125357	TKT_HUMAN	TKT
P23219	4.46	0.000883	0.00521773	PGH1_HUMAN	PTGS1 COX1
P28072	4.45	0.000497	0.0042137	PSB6_HUMAN	PSMB6 LMPY Y
P13667	4.45	0.0185	0.0245408	PDIA4_HUMAN	PDIA4 ERP70 ERP72
Q96AE4	4.44	0.000155	0.00274773	FUBP1_HUMAN	FUBP1
P31040	4.42	1.02e-05	0.000663	SDHA_HUMAN	SDHA SDH2 SDHF
Q9H7C9	4.41	0.0137	0.02085	AAMDC_HUMAN	AAMDC C11orf67 PTD015
P49419	4.39	0.0052	0.0123659	AL7A1_HUMAN	ALDH7A1 ATQ1
P27695	4.38	0.00622	0.0134804	APEX1_HUMAN	APEX1 APE APE1 APEX APX HAP1 REF1
P07099	4.37	0.0238	0.0288261	HYEP_HUMAN	EPHX1 EPHX EPOX
Q7Z6Z7	4.35	0.00114	0.00600395	HUWE1_HUMAN	HUWE1 KIAA0312 KIAA1578 UREB1 HSPC272
O60716	4.34	0.015	0.0216667	CTND1_HUMAN	CTNND1 KIAA0384
P09972	4.31	0.00443	0.011596	ALDOC_HUMAN	ALDOC ALDC
P40939	4.3	0.000184	0.00297	ECHA_HUMAN	HADHA HADH
Q9BSD7	4.24	0.0375	0.0392086	NTPCR_HUMAN	NTPCR C1orf57
Q8WUW1	4.18	0.00202	0.00806765	BRK1_HUMAN	BRK1 C3orf10 HSPC300 MDS027
Q14498	4.16	0.0345	0.0374833	RBM39_HUMAN	RBM39 HCC1 RNPC2
P20340	4.15	0.00485	0.0119715	RAB6A_HUMAN	RAB6A RAB6
O43175	4.15	0.00117	0.00600395	SERA_HUMAN	PHGDH PGDH3
Q92575	4.13	0.0102	0.0176018	UBXN4_HUMAN	UBXN4 KIAA0242 UBXD2 UBXDC1
P56192	4.13	0.0138	0.02085	SYMC_HUMAN	MARS1 MARS
Q00325	4.06	0.000482	0.0042137	MPCP_HUMAN	SLC25A3 PHC OK/SW-cl.48
P50897	4.06	0.0173	0.0235909	PPT1_HUMAN	PPT1 CLN1 PPT
P34932	4.02	0.00989	0.0173743	HSP74_HUMAN	HSPA4 APG2
Q15599	4.01	0.00758	0.0150091	NHRF2_HUMAN	SLC9A3R2 NHERF2
P15559	3.97	0.00211	0.00806765	NQO1_HUMAN	NQO1 DIA4 NMOR1
O75223	3.96	0.0219	0.0275	GGCT_HUMAN	GGCT C7orf24 CRF21
Q92616	3.94	0.0173	0.0235909	GCN1_HUMAN	GCN1 GCN1L1 KIAA0219
P14625	3.91	0.0342	0.0374663	ENPL_HUMAN	HSP90B1 GRP94 TRA1
P07339	3.91	0.00907	0.0165477	CATD_HUMAN	CTSD CPSD
Q9H299	3.89	0.00107	0.00596143	SH3L3_HUMAN	SH3BGRL3 P1725
P21333	3.85	0.00762	0.0150091	FLNA_HUMAN	FLNA FLN FLN1
Q7L0Y3	3.84	0.0246	0.02925	TM10C_HUMAN	TRMT10C MRPP1 RG9MTD1
Q12792	3.84	0.00432	0.011596	TWF1_HUMAN	TWF1 PTK9
Q12765	3.83	0.00634	0.0134804	SCRN1_HUMAN	SCRN1 KIAA0193
Q99439	3.81	0.00951	0.0170133	CNN2_HUMAN	CNN2
P07384	3.8	0.0189	0.0248658	CAN1_HUMAN	CAPN1 CANPL1 PIG30
P04632	3.8	0.0465	0.0465	CPNS1_HUMAN	CAPNS1 CAPN4 CAPNS
P35237	3.78	0.00333	0.0106167	SPB6_HUMAN	SERPINB6 PI6 PTI
P05787	3.78	0.000818	0.00498469	K2C8_HUMAN	KRT8 CYK8
Q9UBQ7	3.77	0.0276	0.0324217	GRHPR_HUMAN	GRHPR GLXR MSTP035
P60228	3.74	0.00696	0.0139918	EIF3E_HUMAN	EIF3E EIF3S6 INT6
P42704	3.73	0.0317	0.0351222	LPPRC_HUMAN	LRPPRC LRP130
P36871	3.73	0.00435	0.011596	PGM1_HUMAN	PGM1
Q7RTV0	3.7	0.00404	0.0114174	PHF5A_HUMAN	PHF5A
P55884	3.68	0.00113	0.00600395	EIF3B_HUMAN	EIF3B EIF3S9
P09525	3.67	0.0433	0.0442068	ANXA4_HUMAN	ANXA4 ANX4
Q9UMY4	3.66	0.00343	0.0106167	SNX12_HUMAN	SNX12
O75821	3.65	0.022	0.0275	EIF3G_HUMAN	EIF3G EIF3S4
Q13200	3.63	0.02	0.026	PSMD2_HUMAN	PSMD2 TRAP2
P62195	3.56	0.0205	0.0261275	PRS8_HUMAN	PSMC5 SUG1
O15511	3.55	0.000485	0.0042137	ARPC5_HUMAN	ARPC5 ARC16
Q9NS69	3.53	0.0366	0.0386838	TOM22_HUMAN	TOMM22 TOM22
P47756	3.5	0.000329	0.0038415	CAPZB_HUMAN	CAPZB
P46013	3.49	0.0308	0.0347414	KI67_HUMAN	MKI67
P51572	3.48	0.013	0.0206008	BAP31_HUMAN	BCAP31 BAP31 DXS1357E
P22695	3.44	0.0134	0.0207381	QCR2_HUMAN	UQCRC2
O00571	3.43	0.029	0.0334615	DDX3X_HUMAN	DDX3X DBX DDX3
Q86UP2	3.41	0.000987	0.00566074	KTN1_HUMAN	KTN1 CG1 KIAA0004
Q9BTT0	3.4	0.0167	0.0230957	AN32E_HUMAN	ANP32E
Q96QR8	3.4	0.000394	0.0038415	PURB_HUMAN	PURB
P33316	3.37	0.0231	0.0285095	DUT_HUMAN	DUT
P18583	3.35	0.0357	0.03825	SON_HUMAN	SON C21orf50 DBP5 KIAA1019 NREBP HSPC310 HSPC312
Q13263	3.34	0.00146	0.00647045	TIF1B_HUMAN	TRIM28 KAP1 RNF96 TIF1B
P00390	3.33	0.0113	0.0189957	GSHR_HUMAN	GSR GLUR GRD1
P41091	3.32	0.0054	0.0125357	IF2G_HUMAN	EIF2S3 EIF2G
O15027	3.32	0.000795	0.00498469	SC16A_HUMAN	SEC16A KIAA0310 SEC16 SEC16L
Q6IAA8	3.31	0.00028	0.00364	LTOR1_HUMAN	LAMTOR1 C11orf59 PDRO PP7157
P35221	3.29	0.00883	0.0165471	CTNA1_HUMAN	CTNNA1
Q05682	3.27	0.0354	0.0381381	CALD1_HUMAN	CALD1 CAD CDM
P17987	3.26	0.000733	0.00498469	TCPA_HUMAN	TCP1 CCT1 CCTA
P49755	3.25	0.046	0.0462371	TMEDA_HUMAN	TMED10 TMP21
Q9UHR4	3.21	0.00207	0.00806765	BI2L1_HUMAN	BAIAP2L1 IRTKS
Q8WX93	3.21	0.0165	0.0229821	PALLD_HUMAN	PALLD KIAA0992 CGI-151
Q12906	3.21	4.94e-05	0.00145167	ILF3_HUMAN	ILF3 DRBF MPHOSPH4 NF90
Q9H4A4	3.2	0.00972	0.0172309	AMPB_HUMAN	RNPEP APB
P61088	3.2	0.0298	0.0341824	UBE2N_HUMAN	UBE2N BLU
P28066	3.2	0.0338	0.0372373	PSA5_HUMAN	PSMA5
P02545	3.17	0.0142	0.0209773	LMNA_HUMAN	LMNA LMN1
Q99471	3.15	0.00253	0.0094875	PFD5_HUMAN	PFDN5 MM1 PFD5
P04183	3.12	0.0452	0.0456684	KITH_HUMAN	TK1
O96019	3.07	0.00313	0.0105102	ACL6A_HUMAN	ACTL6A BAF53 BAF53A INO80K
P02511	3.05	0.00936	0.0169	CRYAB_HUMAN	CRYAB CRYA2 HSPB5
O60684	3.05	0.00267	0.00982222	IMA7_HUMAN	KPNA6 IPOA7
P30085	3.04	0.0145	0.0212594	KCY_HUMAN	CMPK1 CMK CMPK UCK UMK UMPK
P07814	3.04	0.0159	0.0223058	SYEP_HUMAN	EPRS1 EPRS GLNS PARS QARS QPRS PIG32
Q1KMD3	3.02	8.9e-08	8.72625e-06	HNRL2_HUMAN	HNRNPUL2 HNRPUL2
P22314	2.99	5.88e-05	0.00145167	UBA1_HUMAN	UBA1 A1S9T UBE1
P16435	2.97	0.0179	0.0239075	NCPR_HUMAN	POR CYPOR
P10620	2.96	0.0266	0.0314364	MGST1_HUMAN	MGST1 GST12 MGST
Q16543	2.95	0.0236	0.0287625	CDC37_HUMAN	CDC37 CDC37A
O95372	2.94	0.0149	0.0216667	LYPA2_HUMAN	LYPLA2 APT2
Q14247	2.92	0.01	0.0174107	SRC8_HUMAN	CTTN EMS1
Q14651	2.91	0.0243	0.0290706	PLSI_HUMAN	PLS1
P18754	2.91	0.0376	0.0392086	RCC1_HUMAN	RCC1 CHC1
O14818	2.91	0.00634	0.0134804	PSA7_HUMAN	PSMA7 HSPC
Q15717	2.9	0.00123	0.00609375	ELAV1_HUMAN	ELAVL1 HUR
Q15286	2.9	0.00597	0.013381	RAB35_HUMAN	RAB35 RAB1C RAY
P54819	2.9	0.0367	0.0386838	KAD2_HUMAN	AK2 ADK2
P04179	2.89	0.00557	0.0127782	SODM_HUMAN	SOD2
P22626	2.87	0.00516	0.0123659	ROA2_HUMAN	HNRNPA2B1 HNRPA2B1
Q9P013	2.86	0.0139	0.02085	CWC15_HUMAN	CWC15 C11orf5 AD-002 HSPC148
O94760	2.83	0.0312	0.0347657	DDAH1_HUMAN	DDAH1 DDAH
P45880	2.81	0.0178	0.0239075	VDAC2_HUMAN	VDAC2
P62942	2.8	0.000377	0.0038415	FKB1A_HUMAN	FKBP1A FKBP1 FKBP12
P42167	2.79	0.00315	0.0105102	LAP2B_HUMAN	TMPO LAP2
P62913	2.77	0.00309	0.0105102	RL11_HUMAN	RPL11
P31947	2.76	0.0214	0.0270974	1433S_HUMAN	SFN HME1
P07900	2.75	0.00362	0.0106522	HS90A_HUMAN	HSP90AA1 HSP90A HSPC1 HSPCA
O75381	2.75	0.000716	0.00498469	PEX14_HUMAN	PEX14
O75390	2.71	0.00272	0.00982222	CISY_HUMAN	CS
Q9Y5X3	2.69	0.0127	0.0202992	SNX5_HUMAN	SNX5
P18206	2.69	0.0367	0.0386838	VINC_HUMAN	VCL
P00558	2.69	0.0159	0.0223058	PGK1_HUMAN	PGK1 PGKA MIG10 OK/SW-cl.110
P08729	2.68	0.000349	0.0038415	K2C7_HUMAN	KRT7 SCL
Q92841	2.67	0.0177	0.0239075	DDX17_HUMAN	DDX17
Q4VC31	2.67	0.00817	0.0156191	MIX23_HUMAN	MIX23 CCDC58
P05783	2.65	0.00432	0.011596	K1C18_HUMAN	KRT18 CYK18 PIG46
P49588	2.63	0.00373	0.0106963	SYAC_HUMAN	AARS1 AARS
Q00688	2.62	0.00861	0.0163005	FKBP3_HUMAN	FKBP3 FKBP25
Q00610	2.62	0.0115	0.0191667	CLH1_HUMAN	CLTC CLH17 CLTCL2 KIAA0034
Q92597	2.61	0.00184	0.00775851	NDRG1_HUMAN	NDRG1 CAP43 DRG1 RTP
P14550	2.6	0.031	0.0347414	AK1A1_HUMAN	AKR1A1 ALDR1 ALR
Q14103	2.59	0.00798	0.0154069	HNRPD_HUMAN	HNRNPD AUF1 HNRPD
P31943	2.59	6.59e-05	0.00145167	HNRH1_HUMAN	HNRNPH1 HNRPH HNRPH1
P04844	2.59	0.00324	0.01053	RPN2_HUMAN	RPN2
P49327	2.58	0.00315	0.0105102	FAS_HUMAN	FASN FAS
P52294	2.56	0.012	0.0196639	IMA5_HUMAN	KPNA1 RCH2
Q9Y4L1	2.52	0.0044	0.011596	HYOU1_HUMAN	HYOU1 GRP170 ORP150
P61981	2.51	0.0202	0.0260428	1433G_HUMAN	YWHAG
Q96KG9	2.49	0.00209	0.00806765	SCYL1_HUMAN	SCYL1 CVAK90 GKLP NTKL TAPK TEIF TRAP HT019
P54577	2.49	0.00464	0.0117506	SYYC_HUMAN	YARS1 YARS
P04843	2.49	0.000379	0.0038415	RPN1_HUMAN	RPN1
O94826	2.49	0.0126	0.0202992	TOM70_HUMAN	TOMM70 KIAA0719 TOM70 TOMM70A
P61978	2.48	4.82e-05	0.00145167	HNRPK_HUMAN	HNRNPK HNRPK
P40227	2.46	0.000556	0.004446	TCPZ_HUMAN	CCT6A CCT6 CCTZ
P31150	2.46	0.0226	0.0280701	GDIA_HUMAN	GDI1 GDIL OPHN2 RABGDIA XAP4
Q14444	2.42	0.00464	0.0117506	CAPR1_HUMAN	CAPRIN1 GPIAP1 GPIP137 M11S1 RNG105
P17174	2.4	0.0154	0.0219197	AATC_HUMAN	GOT1
P31946	2.38	0.00178	0.00771333	1433B_HUMAN	YWHAB
Q96IJ6	2.36	0.0123	0.0199875	GMPPA_HUMAN	GMPPA
P16152	2.33	0.0107	0.0183026	CBR1_HUMAN	CBR1 CBR CRN SDR21C1
O15145	-2.35	0.0078	0.01521	ARPC3_HUMAN	ARPC3 ARC21
P62750	-2.4	0.00139	0.00630349	RL23A_HUMAN	RPL23A
P20290	-2.53	0.00341	0.0106167	BTF3_HUMAN	BTF3 NACB OK/SW-cl.8
P16930	-2.6	0.0439	0.0445859	FAAA_HUMAN	FAH
P78318	-2.63	0.00513	0.0123659	IGBP1_HUMAN	IGBP1 IBP1
Q9GZT3	-2.69	0.0131	0.0206008	SLIRP_HUMAN	SLIRP C14orf156 DC23 DC50 PD04872
P46783	-3.08	0.0426	0.0437211	RS10_HUMAN	RPS10
Q15428	-3.18	0.00187	0.00775851	SF3A2_HUMAN	SF3A2 SAP62
Q96A26	-3.49	0.0236	0.0287625	F162A_HUMAN	FAM162A C3orf28 E2IG5 DC16 FWP001
P62910	-3.52	0.00057	0.004446	RL32_HUMAN	RPL32 PP9932
O43852	-3.85	0.00908	0.0165477	CALU_HUMAN	CALU
P52815	-4.23	0.0284	0.0329643	RM12_HUMAN	MRPL12 MRPL7 RPML12
P54709	-4.44	4.57e-05	0.00145167	AT1B3_HUMAN	ATP1B3
Q15434	-4.6	0.0395	0.0409707	RBMS2_HUMAN	RBMS2 SCR3
P83731	-4.63	0.00362	0.0106522	RL24_HUMAN	RPL24
P62861	-5.74	0.00644	0.0135032	RS30_HUMAN	FAU
log2FC: Log base 2 of fold change.
p < 0.05: Statistically significant.
FDR: False Discovery Rate. Protein IDs from UniProt database.
Colors: Red = Highlights the specific gene/protein of interest selected for further analysis
